# Supplementary material for: Prognostic Impact of Dihydropyrimidine Dehydrogenase Germline Variants in Unresectable Non-Small Cell Lung Cancer Patients Treated with Platin-Based Chemotherapy
Source: Int J Mol Sci. 2023 Jun 7;24(12):9843. doi: 10.3390/ijms24129843 (PMC10298094; doi:10.3390/ijms24129843)
Supplement: Supplementary file 1 [file ijms-24-09843-s001.zip]

Archive with 1 entries (1 files):
- ijms-2399119-supplementary.pdf
